# Supplementary material for: Frailty Index associates with GRIN2B in two representative samples from the United States and the United Kingdom
Source: PLoS One. 2018 Nov 26;13(11):e0207824. doi: 10.1371/journal.pone.0207824 (PMC6258126; doi:10.1371/journal.pone.0207824)
Supplement: S1 Table — Lists of deficits for the Frailty Index. (XLSX) [file pone.0207824.s001.xlsx]

## Sheet: Phenotypes
Frailty Index	Discovery sample (HRS)								Replication sample (ELSA)
Lists of deficits	Type	Description	Values						Type	Description	Values
	ADL: difficulties with activity due to health/physical problem	Difficulty with walking 100 yards	Not mentioned	Mentioned					ADL: difficulties with activity due to health/physical problem	Difficulty with walking 100 yards	Not mentioned	Mentioned
		Sitting for about two hours	Not mentioned	Mentioned						Sitting for about two hours	Not mentioned	Mentioned
		Getting up from a chair after sitting for long periods	Not mentioned	Mentioned						Getting up from a chair after sitting for long periods	Not mentioned	Mentioned
		Climbing several flights of stairs without resting	Not mentioned	Mentioned						Climbing several flights of stairs without resting	Not mentioned	Mentioned
		Climbing one flight of stairs without resting	Not mentioned	Mentioned						Climbing one flight of stairs without resting	Not mentioned	Mentioned
		Stooping, kneeling, or crouching	Not mentioned	Mentioned						Stooping, kneeling, or crouching	Not mentioned	Mentioned
		Reaching or extending your arms above shoulder level	Not mentioned	Mentioned						Reaching or extending your arms above shoulder level	Not mentioned	Mentioned
		Pulling or pushing large objects like a living room chair	Not mentioned	Mentioned						Pulling or pushing large objects like a living room chair	Not mentioned	Mentioned
		Lifting or carrying weights over 10 pounds, like a heavy bag	Not mentioned	Mentioned						Lifting or carrying weights over 10 pounds, like a heavy bag	Not mentioned	Mentioned
		Picking up a 5p coin from a table	Not mentioned	Mentioned						Picking up a 5p coin from a table	Not mentioned	Mentioned
	IADL: difficulties with activity due to health/physical problem	Dressing, including putting on shoes and socks	Not mentioned	Mentioned					IADL: difficulties with activity due to health/physical problem	Dressing, including putting on shoes and socks	Not mentioned	Mentioned
		Walking across a room	Not mentioned	Mentioned						Walking across a room	Not mentioned	Mentioned
		Bathing or showering	Not mentioned	Mentioned						Bathing or showering	Not mentioned	Mentioned
		Eating, such as cutting up your food	Not mentioned	Mentioned						Eating, such as cutting up your food	Not mentioned	Mentioned
		Getting in or out of bed	Not mentioned	Mentioned						Getting in or out of bed	Not mentioned	Mentioned
		Using the toilet, including getting up or down	Not mentioned	Mentioned						Using the toilet, including getting up or down	Not mentioned	Mentioned
		Using a map to figure out how to get around in a strange place	Not mentioned	Mentioned						Using a map to figure out how to get around in a strange place	Not mentioned	Mentioned
		Preparing a hot meal	Not mentioned	Mentioned						Preparing a hot meal	Not mentioned	Mentioned
		Shopping for groceries	Not mentioned	Mentioned						Shopping for groceries	Not mentioned	Mentioned
		Making telephone calls	Not mentioned	Mentioned						Making telephone calls	Not mentioned	Mentioned
		Taking medications	Not mentioned	Mentioned						Taking medications	Not mentioned	Mentioned
		Managing money, such as paying bills and keeping track of expenses	Not mentioned	Mentioned						Managing money, such as paying bills and keeping track of expenses	Not mentioned	Mentioned
	CES-D	Whether respondent has felt depressed much of the time during the past week	Good outcome	Bad outcome						Doing work around the house or garden	Not mentioned	Mentioned
		Whether respondent felt everything they did during the past week was an effort	Good outcome	Bad outcome					General health	Self-reported general health	Excellent	Very good	Good	Fair	Poor
		Whether respondent felt their sleep was restless during the past week	Good outcome	Bad outcome					CES-D	Whether respondent has felt depressed much of the time during the past week	Good outcome	Bad outcome
		Whether respondent was happy much of the time during the past week	Good outcome	Bad outcome						Whether respondent felt everything they did during the past week was an effort	Good outcome	Bad outcome
		Whether respondent felt lonely much of the time during the past week	Good outcome	Bad outcome						Whether respondent felt their sleep was restless during the past week	Good outcome	Bad outcome
		Whether respondent enjoyed life much of the time during the past week	Good outcome	Bad outcome						Whether respondent was happy much of the time during the past week	Good outcome	Bad outcome
		Whether respondent felt sad much of the time during the past week	Good outcome	Bad outcome						Whether respondent felt lonely much of the time during the past week	Good outcome	Bad outcome
		Whether respondent could not get going much of the time during the past week	Good outcome	Bad outcome						Whether respondent enjoyed life much of the time during the past week	Good outcome	Bad outcome
	Diagnosed CVD	High blood pressure or hypertension	Not mentioned	Mentioned						Whether respondent felt sad much of the time during the past week	Good outcome	Bad outcome
		Heart attack (including myocardial infarction or coronary thrombosis)	Not mentioned	Mentioned						Whether respondent could not get going much of the time during the past week	Good outcome	Bad outcome
		Diabetes or high blood sugar	Not mentioned	Mentioned					Diagnosed CVD	High blood pressure or hypertension	Not mentioned	Mentioned
		A stroke (cerebral vascular disease)	Not mentioned	Mentioned						Angina	Not mentioned	Mentioned
	Diagnosed chronic condition	Chronic lung disease such as chronic bronchitis or emphysema	Not mentioned	Mentioned						Heart attack (including myocardial infarction or coronary thrombosis)	Not mentioned	Mentioned
		Arthritis (including osteoarthritis , or rheumatism)	Not mentioned	Mentioned						Congestive heart failure	Not mentioned	Mentioned
		Cancer or a malignant tumour (excluding minor skin cancers)	Not mentioned	Mentioned						An abnormal heart rhythm	Not mentioned	Mentioned
		Any emotional, nervous or psychiatric problems	Not mentioned	Mentioned						Diabetes or high blood sugar	Not mentioned	Mentioned
		Dementia, organic brain syndrome, senility or any other serious memory impairment	Not mentioned	Mentioned						A stroke (cerebral vascular disease)	Not mentioned	Mentioned
	Cognitive	Today's date: day of month	Good outcome	Bad outcome					Diagnosed chronic condition	Chronic lung disease such as chronic bronchitis or emphysema	Not mentioned	Mentioned
		Today's date: month	Good outcome	Bad outcome						Asthma	Not mentioned	Mentioned
		Today's date: year	Good outcome	Bad outcome						Arthritis (including osteoarthritis , or rheumatism)	Not mentioned	Mentioned
		What day of the week it is today?	Good outcome	Bad outcome						Osteoporosis, sometimes called thin or brittle bones	Not mentioned	Mentioned
		Immediate word recall	1st quartile	2nd quartile	3rd quartile	4th quartile				Cancer or a malignant tumour (excluding minor skin cancers)	Not mentioned	Mentioned
		Delayed word recall	1st quantile	2nd quantile	3rs quantile	4th quantile	5th quartile			Parkinson's disease	Not mentioned	Mentioned
										Any emotional, nervous or psychiatric problems	Not mentioned	Mentioned
										Alzheimer's disease	Not mentioned	Mentioned
										Dementia, organic brain syndrome, senility or any other serious memory impairment	Not mentioned	Mentioned
									Eye sight	Self-reported eyesight (while using lenses, if appropriate)	Excellent	Very good	Good	Fair	Poor
									Hearing	Self-reported hearing (while using hearing aid if appropriate)	Excellent	Very good	Good	Fair	Poor
									Mobility	Whether respondent has fallen down at all /last year /last 2years	Good outcome	Bad outcome
										Whether respondent has fractured hip ever /in last 2 years	Good outcome	Bad outcome
										Whether respondent has had joint replacement ever	Good outcome	Bad outcome
										Whether respondent has had pain whilst walking	No	Yes
									Cognitive	Today's date: day of month	Good outcome	Bad outcome
										Today's date: month	Good outcome	Bad outcome
										Today's date: year	Good outcome	Bad outcome
										What day of the week it is today?	Good outcome	Bad outcome
										Prospective memory test	Good outcome	Bad outcome
										Immediate word recall	1st quartile	2nd quartile	3rd quartile	4th quartile
										Fluency test (animals)	1st quantile	2nd quantile	3rs quantile	4th quantile	5th quartile
										Delayed word recall	1st quantile	2nd quantile	3rs quantile	4th quantile	5th quartile
