# Supplementary material for: Frailty Index associates with GRIN2B in two representative samples from the United States and the United Kingdom
Source: PLoS One. 2018 Nov 26;13(11):e0207824. doi: 10.1371/journal.pone.0207824 (PMC6258126; doi:10.1371/journal.pone.0207824)
Supplement: S2 Table — Distribution of the phenotypic variable. (XLSX) [file pone.0207824.s002.xlsx]

## Sheet: Graphs
	FI distribution										FI distribution
	Discovery sample		HRS								Replication sample		ELSA
	square-root transformed FI distribution											square-root transformed FI distribution
	Discovery sample		HRS									Replication sample		ELSA
