# Supplementary material for: Frailty Index associates with GRIN2B in two representative samples from the United States and the United Kingdom
Source: PLoS One. 2018 Nov 26;13(11):e0207824. doi: 10.1371/journal.pone.0207824 (PMC6258126; doi:10.1371/journal.pone.0207824)
Supplement: S3 Table — The most significant results of the genome-wide association scan. (XLSX) [file pone.0207824.s003.xlsx]

## Sheet: GenAssoc
chr	omni_name	bp	a1_hrs	test	nmiss_hrs	beta_hrs	p_hrs	a1_elsa	nmiss_elsa	beta_elsa	p_elsa	maf_frq_hrs	hweeurpval_hrs	maf_elsa	p_hwe_elsa	snp	SYMBOL
3	kgp12249413	127630296	A	ADD	8226	-0.01958	2.139e-08	A	5232	-0.005026	0.2041	0.08238	1	0.0808	0.7097	rs6765037	KBTBD12
3	kgp6748365	61603665	A	ADD	8224	0.01017	1.634e-07	A	5246	0.001477	0.492	0.4835	0.281549	0.4874	0.6191	rs36051446	PTPRG
2	rs2203648	18521402	A	ADD	8212	0.01483	1.149e-06	A	5246	0.002872	0.3942	0.1146	0.183976	0.1153	0.7353	rs2203648	KCNS3
3	rs6439099	127631561	G	ADD	8230	-0.01739	1.62e-06	G	5237	-0.005988	0.1434	0.07659	0.5923	0.07443	0.4218	rs6439099	KBTBD12
12	rs7134291	14128322	A	ADD	8227	-0.01021	1.853e-06	A	5248	-0.005013	0.03433	0.2823	0.894523	0.2848	0.2227	rs7134291	GRIN2B
3	kgp359359	61613707	G	ADD	8225	-0.009118	2.774e-06	G	5247	-0.001571	0.465	0.4664	0.289698	0.4727	0.5064	rs9882445	PTPRG
7	rs10268609	1962163	C	ADD	8226	-0.0118	2.949e-06	C	5247	-0.002534	0.3868	0.1744	0.178829	0.1644	0.3933	rs10268609	MAD1L1
3	rs1320234	61615565	G	ADD	8221	-0.009054	3.287e-06	G	5248	-0.001575	0.464	0.4671	0.25208	0.4731	0.5426	rs1320234	PTPRG
14	kgp11222633	74377608	A	ADD	8224	0.01958	3.809e-06	A	5248	0.008218	0.09313	0.05461	0.463228	0.0517	0.6731	rs72627131	ZNF410
14	kgp10693568	74416665	G	ADD	8217	0.0192	4.294e-06	G	5238	0.007536	0.1218	0.05612	0.308028	0.05266	0.4054	rs17094157	FAM161B
8	kgp4709267	109863482	A	ADD	8215	0.01279	4.431e-06	A	5244	-0.003863	0.2118	0.1372	0.362338	0.1399	0.4561	rs67578570	-
17	rs11870879	47747648	A	ADD	8228	-0.009157	4.456e-06	A	5235	-0.001452	0.5161	0.3815	0.305212	0.3877	0.2216	rs11870879	SPOP
14	kgp11836044	74432158	A	ADD	8231	0.01903	4.748e-06	A	5240	0.007218	0.1384	0.0565	0.264495	0.05245	0.5797	rs118113209	COQ6
8	rs13253194	109857400	A	ADD	8227	0.01091	5.104e-06	A	5247	-0.002574	0.3281	0.2019	0.442666	0.2082	0.1945	rs13253194	-
7	kgp12078024	1948454	A	ADD	8231	-0.01129	5.121e-06	A	5247	-0.001871	0.5135	0.1835	0.184776	0.172	0.6282	rs62442899	MAD1L1
14	rs17092737	74317000	A	ADD	8150	0.01951	5.237e-06	A	5247	0.008365	0.08951	0.05401	0.456824	0.05114	0.5679	rs17092737	PTGR2
7	kgp11715298	1950809	A	ADD	8229	-0.01122	5.466e-06	A	5244	-0.002599	0.3634	0.1843	0.163202	0.1739	0.5011	rs4332037	MAD1L1
14	rs17093546	74353020	A	ADD	8219	0.01942	5.492e-06	A	5233	0.00782	0.1146	0.05371	0.456914	0.0509	0.3895	rs17093546	PTGR2
9	rs489383	29572017	A	ADD	8226	-0.009049	5.659e-06	A	5247	-0.001082	0.6213	0.3831	0.509092	0.3842	0.05423	rs489383	-
14	kgp8666010	74468643	G	ADD	8211	0.01882	6.206e-06	G	5243	0.008276	0.08669	0.05646	0.263891	0.05318	0.7831	rs73301485	ENTPD5
9	rs507354	29577475	A	ADD	8223	-0.009006	6.241e-06	A	5247	-0.001243	0.5703	0.3832	0.553801	0.3842	0.06195	rs507354	-
8	kgp10129587	109854124	A	ADD	8222	0.01082	6.264e-06	A	5247	-0.002376	0.3669	0.2019	0.442283	0.2084	0.2415	rs60757853	-
7	kgp22778566	1950337	A	ADD	8213	-0.01116	6.37e-06	A	5209	-0.002036	0.4779	0.1845	0.143077	0.1738	0.6297	rs6947019	MAD1L1
9	kgp2272702	29577738	A	ADD	8225	-0.00899	6.462e-06	A	5236	-0.0009076	0.6784	0.3828	0.553722	0.3849	0.08513	rs631111	-
7	kgp11281589	1941003	G	ADD	8199	-0.0112	6.541e-06	G	5085	-0.001081	0.711	0.1819	0.120188	0.1671	0.4202	rs11771828	MAD1L1
3	kgp8271827	61626426	A	ADD	8227	-0.00877	6.552e-06	A	5242	-0.0007476	0.7289	0.4579	0.410411	0.4627	0.6975	rs9881520	PTPRG
3	rs12635919	61609594	A	ADD	8218	0.008908	8.07e-06	A	5247	0.0003225	0.8841	0.384	0.316749	0.394	0.7071	rs12635919	PTPRG
7	kgp6879489	2052318	A	ADD	8174	-0.01092	8.181e-06	A	5239	-0.004092	0.1449	0.1904	0.221494	0.1804	0.9256	rs62444881	MAD1L1
6	rs17469847	130056581	G	ADD	8219	0.01024	8.898e-06	G	5247	0.0008731	0.7368	0.225	0.62118	0.225	0.4061	rs17469847	-
9	kgp2878839	29520216	A	ADD	8229	-0.009492	9.006e-06	A	5246	0.002961	0.2083	0.2895	0.513188	0.2905	0.1408	rs67640261	-
14	kgp4934204	74462868	A	ADD	8228	0.0185	9.381e-06	A	5246	0.008598	0.07708	0.0563	0.417515	0.05277	0.4059	rs73301475	ENTPD5
9	kgp4556722	29567937	A	ADD	8223	-0.009439	9.972e-06	A	5244	0.001534	0.5121	0.2914	0.531493	0.2937	0.05795	rs10969258	-
